# Supplementary material for: Exposure to trips and slips with increasing unpredictability while walking can improve balance recovery responses with minimum predictive gait alterations
Source: PLoS One. 2018 Sep 18;13(9):e0202913. doi: 10.1371/journal.pone.0202913 (PMC6143193; doi:10.1371/journal.pone.0202913)
Supplement: S1 Dataset — (XLSX) [file pone.0202913.s003.xlsx]

## Sheet: F,N
Gait speed
ID	F1	N1	F2
Y01	153.396	157.066	148.947
Y02	156.016	165.219	159.935
Y03	130.885	141.306	144.5
Y05	112.197	134.519	113.186
Y06	117.465	127.447	111.698
Y07	134.612	150.702	145.562
Y08	102.508	113.082	106.493
Y09	153.585	178.315	170.52
Y10	101.826	123.555	113.931
Y11	132.28	146.706	137.926

## Sheet: Non-perturbed walks (Fig2)
ID	GaitSpeed_N1	Cadence_N1	StepLength_N1	ToeHeight_N1	FootContactAng_N1	GaitSpeed_N2	Cadence_N2	StepLength_N2	ToeHeight_N2	FootContactAng_N2	GaitSpeed_N3	Cadence_N3	StepLength_N3	ToeHeight_N3	FootContactAng_N3	GaitSpeed_N4	Cadence_N4	StepLength_N4	ToeHeight_N4	FootContactAng_N4	GaitSpeed_N5	Cadence_N5	StepLength_N5	ToeHeight_N5	FootContactAng_N5	GaitSpeed_N6	Cadence_N6	StepLength_N6	ToeHeight_N6	FootContactAng_N6
1	1.56693	114.286	82.2894	5.27507	34.1926	1.60464	117.073	82.5595	5.23782	34.5841	1.57104	115.385	82.0208	6.44736	37.0075	1.56719	115.385	81.6571	5.74592	34.7253	1.52018	112.15	81.326	5.39171	32.0434	1.53526	113.208	80.8812	4.76797	30.7366
2	1.65339	126.316	79.0673	4.28607	49.984	1.76552	128.342	81.6792	4.8224	50.2133	1.76511	129.032	81.6631	6.15374	52.8324	1.77865	130.435	80.3071	9.43882	52.9361	1.66998	125.654	79.7406	8.34066	50.2897	1.70591	125.654	81.7445	7.44895	50.0663
3	1.44197	117.073	73.5551	5.21485	22.9438	1.45934	118.227	74.2576	6.45791	28.471	1.49629	119.403	75.3056	8.99241	28.1711	1.58175	126.316	75.0856	7.72127	30.6821	1.42387	115.385	73.4517	7.87952	31.0725	1.53279	121.827	75.4882	8.32919	28.3276
5	1.34226	108.597	75.44	5.54378	36.5519	1.29871	100.418	77.3926	5.22849	42.2857	1.33427	105.727	75.6399	5.80031	37.0207	1.32685	105.727	75.5186	5.75326	38.6075	1.37383	105.263	78.5891	6.13965	42.3611	1.35121	106.667	76.6624	5.58033	39.365
6	1.30283	118.227	65.4859	5.71075	29.3972	1.27551	121.827	60.8616	7.86033	15.4193	1.04683	99.1736	62.3823	13.1095	7.69346	1.17012	111.628	62.0801	14.347	2.64933	1.30575	123.077	64.1707	9.14432	15.3312	1.21773	117.647	61.6717	16.9721	18.6688
7	1.47015	123.077	72.0788	3.97227	27.091	1.50702	125	71.8301	5.28306	-1.87752	1.59801	130.435	73.1194	8.11612	-2.66353	1.60623	130.435	72.451	8.72903	30.8634	1.55425	126.984	73.7552	9.09858	30.379	1.54784	128.342	71.9623	8.24922	-9.20328
8	1.13285	97.5609	69.5667	6.37353	13.0839	1.06162	89.5522	70.1889	7.83713	19.3487	1.14911	99.5851	69.4984	10.099	19.6449	1.20299	100	71.0864	9.09104	18.1192	1.22079	105.727	69.3303	7.61779	9.31206	1.17674	99.1736	70.8537	8.4581	22.9668
9	1.79164	118.812	90.0065	3.97611	26.3207	1.74285	115.942	89.5191	5.33662	27.0107	1.77926	118.812	90.3542	6.36163	31.8244	1.76934	121.622	88.4853	7.00182	21.9694	1.75743	119.403	88.3535	7.69767	31.3785	1.78913	120.603	89.2067	7.54913	24.7158
10	1.24951	115.385	64.4506	6.77134	34.1097	1.08494	104.803	64.4778	7.3971	10.1576	1.09563	100	65.7456	9.28311	36.5154	1.18418	110.092	65.7934	9.32083	10.4253	1.20705	114.286	64.0377	6.27169	29.1854	1.23596	115.385	63.9038	5.69477	4.69057
11	1.48673	118.227	74.269	4.2954	29.0519	1.39317	113.744	72.8515	4.32921	39.1301	1.36535	112.676	72.7454	6.66162	35.0792	1.36533	111.628	73.2148	7.10515	33.1981	1.37058	109.589	74.2917	7.82245	28.9382	1.44645	117.073	73.773	11.1119	27.3286

## Sheet: Slips (Fig3)
ID	SlipSpeedMean1	PreSlipXCoM1	PreSlipMos1	PreTripStepLength1	PostSlipXCoM1	PostSlipMos1	PostSlipStepLength1	SlipSpeedMean4	PreSlipXCoM4	PreSlipMos4	PreTripStepLength4	PostSlipXCoM4	PostSlipMos4	PostSlipStepLength4	SlipSpeedMean5	PreSlipXCoM5	PreSlipMos5	PreTripStepLength5	PostSlipXCoM5	PostSlipMos5	PostSlipStepLength5	SlipSpeedMean8	PreSlipXCoM8	PreSlipMos8	PreTripStepLength8	PostSlipXCoM8	PostSlipMos8	PostSlipStepLength8	SlipSpeedMean9	PreSlipXCoM9	PreSlipMos9	PreTripStepLength9	PostSlipXCoM9	PostSlipMos9	PostSlipStepLength9	SlipSpeedMean12	PreSlipXCoM12	PreSlipMos12	PreTripStepLength12	PostSlipXCoM12	PostSlipMos12	PostSlipStepLength12
1	134.261	83.8996	12.9349	80.9956	-40.7585	-36.6619	-6.66588	156.139	93.6817	2.72223	82.9261	-23.2713	38.7652	-58.3536	182.847	84.8409	9.24383	80.7514	-52.0833	1.86276	-62.2586	140.809	82.8089	8.38655	83.6333	-15.247	13.4456	-26.5641	81.0548	83.5823	12.1066	82.1046	-37.7379	9.40298	-49.7103	117.463	87.4891	9.7814	78.5563	-22.3898	34.8943	-59.6086
2	157.757	83.5542	10.4012	73.6266	-19.9528	16.6969	-35.2749	150.491	92.9609	4.002	88.3214	-43.9862	-37.5323	12.5704	193.616	95.2673	8.25429	79.0877	-46.085	10.4852	-59.5618	169.341	87.575	8.64173	77.7849	-25.3298	6.75495	-36.1755	164.786	76.555	12.9183	77.2846	-25.7093	21.8612	-47.4318	153.013	83.2442	6.30958	74.4684	-9.78398	10.4518	-20.504
3	141.691	64.8164	16.7543	73.8912	-40.8857	-5.86183	-37.0869	83.5888	77.3042	7.33312	78.2477	16.0789	23.9054	45.0835	132.857	74.5345	11.3874	72.7647	-19.2335	11.9944	-31.8045	44.3363	75.325	10.8117	76.7308	69.8105	-1.46657	57.92	137.214	68.4433	19.8164	75.7756	5.66743	17.5556	-19.1475	107.579	82.4058	6.61281	77.6937	-19.2045	20.7785	-41.8315
5	152.238	70.2308	22.1681	78.0237	-48.0978	29.1	-72.9995	140.755	73.5702	17.1771	77.3049	-21.0014	37.3203	-57.4742	129.898	69.4695	21.4201	72.5255	-33.6758	47.1913	-84.1517	113.77	70.7939	18.626	76.2634	-10.4751	32.8488	-55.5621	128.98	65.6689	25.7893	73.1447	-17.5198	36.893	-70.2179	83.8497	61.7788	24.6565	75.7464	-18.2078	39.6843	-56.1029
6	86.0957	63.092	14.2695	65.639	1.52018	8.59258	28.1967	30.6805	60.9003	11.8361	65.4477	55.9084	11.5502	53.0295	16.8733	81.5066	-1.92301	64.0493	78.2251	-9.94518	57.0474	0	75.8877	-0.767414	62.3505	71.5456	3.95641	65.4297	103.082	63.1146	11.4579	63.8115	11.3543	6.98238	-24.7978	56.8452	68.5847	12.1866	63.4935	26.8116	-2.16013	7.0079
7	137.535	75.7763	11.0269	73.9985	-6.71744	27.1062	-35.4455	76.8164	84.3749	0.996688	72.0021	8.09569	12.3242	-44.5634	62.7238	84.3074	1.71185	74.8356	65.8326	5.38924	56.4835	104.47	78.5958	5.17728	72.8356	5.07914	16.0773	26.8557	105.068	72.1803	7.16207	70.6383	-11.8145	25.8631	-36.4282	112.286	85.0338	-2.45405	72.3251	-1.24433	9.07909	10.6447
8	118.962	58.5279	30.9358	69.4349	-18.7881	39.3164	-53.3255	95.7761	66.9672	23.4493	70.2836	-6.62813	34.9714	-44.3483	114.998	66.7697	24.9817	68.6932	-45.1883	-0.301786	-42.1638	50.1953	62.7365	27.8737	67.4003	64.1342	18.3629	65.0767	97.6278	58.0752	27.6772	71.0632	-20.2166	31.027	-50.8402	86.3783	60.8983	26.0581	68.6232	-21.8147	37.0714	-63.2079
9	121.804	102.564	6.30547	90.8439	-12.4312	31.4505	-58.8056	145.416	129.998	-18.7292	89.3853	-31.328	43.5222	-65.2769	180.074	101.585	5.92562	88.8194	-52.2656	16.4319	-65.8006	116.03	87.2956	17.8774	87.8855	10.9061	10.3768	-47.2407	84.905	94.8006	12.2878	90.9694	18.6249	1.0838	-37.4908	36.2878	89.4893	16.4523	93.0835	105.856	-1.20397	86.4339
10	132.359	61.0943	17.4682	70.1738	-12.8832	10.3082	-20.7901	60.7743	66.5266	10.098	68.2531	35.4003	-10.7285	-6.31466	99.449	75.8008	8.33788	62.9143	-24.6709	3.55296	-28.4954	102.056	66.3114	23.0349	56.1821	13.1697	11.9742	-20.3378	121.223	44.926	29.832	68.7271	-21.9374	10.6425	-28.1476	52.9428	54.5615	26.03	69.675	23.9019	3.38152	4.14232
11	175.502	70.5676	17.1666	71.3983	-58.3406	4.74593	-66.3989	99.0227	71.7805	15.1829	72.7907	-23.3159	30.3858	-51.5057	175.276	77.5984	13.1647	62.9898	-53.6094	-0.453161	-61.9361	73.7538	73.0765	17.6475	65.804	0.673093	7.11901	-2.8092	49.1321	72.5744	13.5127	77.6517	27.2724	-7.80292	-25.8563	20.8529	82.6626	-2.27681	76.3034	81.2015	5.05821	76.6264

## Sheet: Trips (Fig4)
ID	PreTripXCoM1	PreTripMoS1	PreTripStepLength1	PostTripXCoM1	PostTripMoS1	PostTripStepLength1	PreTripXCoM4	PreTripMoS4	PreTripStepLength4	PostTripXCoM4	PostTripMoS4	PostTripStepLength4	PreTripXCoM5	PreTripMoS5	PreTripStepLength5	PostTripXCoM5	PostTripMoS5	PostTripStepLength5	PreTripXCoM8	PreTripMoS8	PreTripStepLength8	PostTripXCoM8	PostTripMoS8	PostTripStepLength8	PreTripXCoM9	PreTripMoS9	PreTripStepLength9	PostTripXCoM9	PostTripMoS9	PostTripStepLength9	PreTripXCoM12	PreTripMoS12	PreTripStepLength12	PostTripXCoM12	PostTripMoS12	PostTripStepLength12
1	93.1341	-4.4241	80.5135	100.09	0.231115	89.6768	95.4291	-5.43319	81.5536	98.623	-4.2454	84.1004	97.2887	-3.59291	82.7934	115.786	-24.9498	94.5694	98.6018	-2.04997	85.1428	97.3538	-6.02393	84.9516	94.7091	-2.64797	NaN	101.905	-72.5234	36.1999	92.5935	-3.08243	80.7106	98.114	0.17368	87.5258
2	106.819	-9.67217	84.4106	101.173	-39.2566	55.6764	110.343	-13.4297	88.5725	98.7254	-66.9828	35.2314	99.3141	-7.95901	81.5772	115.642	-46.363	93.5794	104.128	-10.1285	85.0414	107.964	-24.7062	81.5183	91.4021	-1.10743	77.2654	90.6188	-4.72498	77.1233	99.8569	-3.99013	83.6214	90.3512	-33.1017	49.1766
3	83.2204	2.28229	78.8195	52.4532	-15.6074	28.7473	85.1785	0.449208	76.8345	64.8133	-25.5545	35.9267	84.9331	0.189261	76.9727	73.8914	-11.3658	52.5606	82.2206	2.38489	76.1116	58.8631	-9.74142	39.723	92.1314	-2.46851	NaN	101.723	-30.1488	85.1634	86.063	2.19483	NaN	92.5161	-16.9676	89.556
5	83.9564	6.28389	80.3687	70.7035	-32.6674	35.5445	85.8607	4.37837	78.2229	67.4676	-24.1414	38.5528	83.7326	6.10963	77.8086	84.1614	-47.517	33.8752	79.3009	11.1863	78.4096	70.2445	-25.9611	38.6812	85.9936	6.56319	81.8832	99.3971	-10.8913	79.5945	92.821	-1.53694	NaN	122.754	-18.1126	85.891
6	77.7778	2.0165	68.1889	55.9491	-24.1217	19.9308	73.1274	6.09518	64.2743	64.853	7.91781	65.402	68.5138	8.50402	59.7473	77.2621	-0.224391	72.5135	70.554	7.85603	60.8847	62.5904	11.6715	68.7121	67.6389	9.02042	60.2439	71.1329	13.4886	76.8865	69.0743	11.2538	NaN	71.368	5.83213	65.7306
7	93.6167	-7.85804	75.5354	93.0209	-68.2723	29.7699	84.0549	-0.0681341	70.3431	66.3443	-19.9019	36.0355	93.9827	-7.84161	73.9147	76.8849	-40.244	30.9513	90.8527	-5.57057	74.1881	69.8503	-34.636	29.2228	93.5972	-7.66676	NaN	79.3517	-59.2854	20.8704	87.9972	-2.8914	73.5612	101.633	-23.0681	75.9032
8	69.336	21.9299	71.4835	49.9318	-0.262885	36.0997	75.0013	18.6814	72.2981	49.0679	3.77421	35.249	71.2365	16.4903	69.7234	60.4309	-19.525	28.377	68.4311	18.2021	69.8528	76.7037	8.66351	78.1512	70.7362	18.2391	NaN	77.4008	8.78114	75.2198	74.8155	21.6333	77.066	72.2994	8.76454	63.6178
9	110.93	-6.45492	88.1956	87.5412	-30.7149	45.1412	134.454	-23.5008	NaN	90.0613	-22.029	54.5542	109.295	-0.360281	93.8759	104.189	-36.054	55.0468	109.394	-5.41011	87.3378	76.503	-11.3995	48.2413	105.794	1.27241	90.2559	127.346	-30.2207	102.971	110.343	-2.97262	NaN	136.521	-30.4939	103.613
10	71.0014	18.1433	67.3292	72.2078	-47.2965	23.7906	79.7361	7.23264	64.477	73.5735	-43.1057	22.5294	67.8045	16.8376	62.8528	66.3122	-31.4283	24.3518	70.1207	11.6184	61.2108	59.8826	-20.9396	29.0082	70.4026	14.0506	62.698	68.4526	8.3002	59.6674	74.752	11.9552	NaN	75.8668	-1.45095	70.452
11	84.5828	0.100442	72.7475	75.7123	-43.2785	33.2582	86.212	0.654587	75.9328	80.8311	-13.6982	58.2537	78.7377	5.02183	70.5312	80.607	-42.2589	37.1612	76.2899	7.28303	71.6003	86.0699	3.2348	82.5257	87.625	0.555928	77.5022	86.237	2.03559	78.9374	80.0707	3.11223	70.4576	88.7664	-0.387476	79.6886

## Sheet: Recovery strategy (Fig5)
ID	TrialN	Slip_strategy	Trip_strategy
1	1	1	3
2	1	1	1
3	1	1	1
5	1	1	1
6	1	2	1
7	1	1	2
8	1	1	1
9	1	1	1
10	1	1	1
11	1	1	1
1	4	1	3
2	4	1	1
3	4	2	1
5	4	1	1
6	4	2	3
7	4	1	1
8	4	1	1
9	4	1	1
10	4	2	1
11	4	1	1
1	5	1	2
2	5	1	2
3	5	1	1
5	5	1	1
6	5	2	3
7	5	2	1
8	5	1	1
9	5	1	1
10	5	1	1
11	5	1	1
1	8	1	3
2	8	1	3
3	8	2	1
5	8	2	1
6	8	2	3
7	8	2	1
8	8	2	2
9	8	1	1
10	8	1	1
11	8	1	3
1	9	1	1
2	9	1	3
3	9	1	2
5	9	1	2
6	9	1	3
7	9	1	1
8	9	1	2
9	9	1	2
10	9	1	2
11	9	1	3
1	12	1	3
2	12	1	1
3	12	1	2
5	12	1	2
6	12	2	3
7	12	2	2
8	12	1	3
9	12	2	2
10	12	2	2
11	12	2	3
